# Supplementary material for: Taxonomic Revision of the South American Genus Eudius and First Insights into the Phylogeny of the Tribe Eudiagogini (Curculionidae: Entiminae)
Source: Insects. 2025 Dec 16;16(12):1278. doi: 10.3390/insects16121278 (PMC12733461; doi:10.3390/insects16121278)
Supplement: Supplementary file 1 [file insects-16-01278-s001.zip]

Archive with 5 entries (5 files):
- Figure S1 MPtree fast.tif
- Figure S2 MPtree slow.tif
- Table S1_MORPHOL_matrix_Eudiagogini.txt
- Table S3_MOL_matrix_Eudiagogini.dat
- TableS2_MOL_Taxa_sampled_Eudiagogini.pdf
