# Supplementary material for: Taxonomic Revision of the South American Genus Eudius and First Insights into the Phylogeny of the Tribe Eudiagogini (Curculionidae: Entiminae)
Source: Insects. 2025 Dec 16;16(12):1278. doi: 10.3390/insects16121278 (PMC12733461; doi:10.3390/insects16121278)
Supplement: Supplementary file 1 [file insects-16-01278-s001.zip › Table S1_MORPHOL_matrix_Eudiagogini.txt]

xread
60 16

Naupactus_ribulosus	0	0	0	1	1	1	0	1	1	0	-	1	0	0	2	0	0	-	1	0	1	0	0	0	0	0	-	-	0	1	1	0	1	0	0	1	1	0	1	2	1	0	1	0	0	0	1	1	1	1	0	0	1	0	1	0	0	?	0	0
Entimus_imperialis	0	0	0	1	0	-	0	1	1	0	-	?	0	0	0	0	0	-	1	2	2	0	1	0	1	1	1	2	2	1	1	1	0	0	0	1	1	0	1	0	0	-	-	0	0	0	1	1	0	1	0	0	1	1	1	0	0	1	0	0
Strangaliodes_mutuarius	0	0	1	1	1	1	0	0	-	0	-	0	2	1	1	0	0	-	1	0	2	0	0	0	?	?	?	?	2	1	1	0	0	0	0	0	1	0	1	0	1	0	1	0	0	0	1	1	0	1	0	0	1	1	1	0	0	?	0	?
Vossius_nebulosus	0	0	1	1	1	1	1	0	-	1	0	0	2	1	1	0	0	-	1	0	1	0	0	1	1	1	0	0	2	1	0	0	0	0	0	1	1	0	1	0	1	0	0	0	0	0	1	1	1	1	0	0	1	1	0	0	0	0	0	1
Cylydrorhinus_chilensis	0	0	1	0	-	-	-	0	-	0	-	0	2	0	2	0	1	0	1	2	1	0	0	0	1	1	1	2	0	1	1	0	0	0	0	0	0	0	1	2	0	-	-	0	0	0	0	-	-	-	-	-	-	0	1	0	0	?	0	?
Eudius_quadrisignatus	0	0	0	1	1	1	1	1	0	1	0	0	1	0	2	1	1	1	1	3	0	0	0	1	1	1	0	0	2	1	0	0	1	1	1	1	0	1	0	-	0	-	-	0	0	0	1	1	2	1	0	1	0	0	0	1	1	0	1	0
Eudius_jocosus	        0	0	0	1	1	1	1	1	1	1	0	1	0	0	2	1	1	1	0	2	0	0	0	1	1	1	0	1	2	1	0	0	0	1	1	1	0	1	0	-	0	-	-	0	0	0	1	1	2	1	0	1	0	0	0	1	0	0	1	0
Chileudius_varians	0	0	1	0	-	-	1	0	-	0	-	0	2	1	1	0	1	1	1	0	2	0	0	1	1	1	1	2	2	1	0	0	0	0	0	1	0	1	1	0	0	-	-	0	0	0	1	0	-	0	1	0	0	1	1	0	0	1	0	0
Pororhynchus_labeonis	1	1	0	1	1	0	0	1	1	1	0	1	2	0	2	1	1	1	0	1	0	1	0	1	1	1	0	1	2	1	2	0	1	1	1	1	0	1	0	-	1	1	0	1	1	1	1	1	2	1	0	1	0	0	1	0	1	1	0	0
Pororhynchus_albolatera	1	1	0	1	1	0	0	1	1	1	1	1	2	0	2	1	1	1	0	1	0	1	0	1	1	1	0	1	2	1	2	0	1	1	1	1	0	1	0	-	1	1	0	1	1	1	1	1	2	1	0	1	0	0	1	0	0	0	0	0
Colecerus_setosus	0	1	0	1	1	0	0	1	1	1	0	1	2	0	2	1	1	1	0	1	0	1	0	1	1	1	0	1	2	1	2	0	0	1	1	1	0	1	0	-	1	1	1	1	1	1	1	1	2	1	0	1	0	0	1	0	?	?	0	0
Eurysaces_grammicus	0	1	0	1	1	1	1	1	1	1	0	1	2	0	2	1	1	0	1	2	0	0	0	1	1	1	0	1	1	1	2	0	1	1	1	1	0	1	0	-	1	0	1	1	0	0	1	1	0	1	0	1	0	0	1	0	0	0	0	0
Eudiagogus_episcopalis	1	0	0	1	1	0	0	1	0	1	0	0	0	0	2	1	1	0	1	2	0	0	1	0	1	1	0	1	2	1	2	0	0	0	1	1	0	1	1	1	1	1	1	0	0	0	1	0	-	0	1	0	1	1	1	0	?	?	0	0
Aracanthus_mourei	1	0	1	0	-	-	1	1	0	1	0	0	1	0	2	1	1	0	1	4	0	0	0	0	1	1	0	1	2	0	-	-	-	0	0	0	0	?	1	1	0	-	-	0	0	0	0	-	-	-	-	-	-	1	1	0	?	?	0	0
Aracanthus_pallidus	1	0	1	0	-	-	1	1	0	1	0	0	1	0	2	1	1	0	1	4	0	0	0	0	1	1	0	1	2	0	1	0	0	0	0	0	0	1	1	1	1	1	2	0	0	0	0	-	-	-	-	-	-	1	1	0	?	?	0	0
Promecops_claviger	1	0	1	0	-	-	1	1	0	1	0	0	0	0	2	1	1	0	1	3	0	0	0	0	1	1	0	1	2	1	0	0	1	0	1	1	0	1	0	-	1	0	1	0	0	0	1	1	0	1	0	1	0	0	0	0	?	?	0	0
;
proc/;
