# Supplementary material for: Taxonomic Revision of the South American Genus Eudius and First Insights into the Phylogeny of the Tribe Eudiagogini (Curculionidae: Entiminae)
Source: Insects. 2025 Dec 16;16(12):1278. doi: 10.3390/insects16121278 (PMC12733461; doi:10.3390/insects16121278)
Supplement: Supplementary file 1 [file insects-16-01278-s001.zip › Table S3_MOL_matrix_Eudiagogini.dat]

#NEXUS 

Begin data;
	Dimensions ntax=18 nchar=3273;
	Format datatype=dna symbols="ACGT-";
	Matrix


Naupactus_xanthographus                ??????????????????????????????TTGTCTCAAAGATTAAGCCATGCATGTCTCAGTACAAGCCAAATTAAGGTGAAACCGCGAAAGGCTCATTAAATCAGTTATGGTTCCTTAGATCGTACCCACAATTACTTGGATAACTGTGGTAATTCTAGAGCTAATACATGCAAACAGAGCTCCGACCGGAGACGGAAGGAGTGCTTTTATTAGATCAAAACCAATCGGTGGCGGTCGT--CATCGTACA-----ATTTGGTGACTCTGAATAACTTTTCGCTGATCGCACGGTC-TCGCACCGGCGACGCATCTTTCAAATGTCTGCCTTATCAACTGTCGATGGTAGGTTCTGCGCCTACCATGGTTGTAACGGGTAACGGGGAATCAGGGTTCGATTCCGGAGAGGGAGCCTGAGAAACGGCTACCACATCCAAGGAAGGCAGCAGGCGCGCAAATTACCCACTCCCGGCACGGGGAGGTAGTGACGAAAAATAACGATACGGGACTCATCCGAGGCCCCGTAATCGGAATGAGTACACTCTAAACCCTTTAACGAGGATCAATTGGAGGGCAAGTCTGGTGCCAGCAGCCGCGGTAATTCCAGCTCCAATAGCGTATATTAAAGTTGTTGCGGTTAAAAAGCTCGTAGTCGAATTTGTGTCTCGTGCCGCCGGTTCATCGT-CCGCGGTGTTAACTGGCGAGT----CGCGAGACGTCCTGCCGGTGGGCTGCTCGGGCG--GCCCAA-CT---CAATCCTGCCGCGGTGCTCTTCATTGAGTGTCGAGGTGGGCCGGCACGTTTACTTTGAACAAATTAGAGTGCTTAAAGCAGGCTAAAACTTCGCCTGAATACTGTGTGCATGGAATAATGGAATAGGACCTCGGTTCTATTTTGTTGGTTTTCGGAACCCCGAGGTAATGATTAATAGGAACGGATGGGGGCATTCGTATTGCGACGTTAGAGGTGAAATTCTTGGATCGTCGCAAGACGGACAGAAGCGAAAGCATTTGCCAAAAACGCTTTCATTGATCAAGAACGAAAGTTAGAGGTTCGAAGGCGATCAGATACCGCCCTAGTTCTAACCTTAAACGATGCCAGCTAGCGATCCGTCGACGTTCCTCCGATGACTCGACGGGCAGCTTCC------GGGAAACCAAAGCTTTTGGGTTCCGGGGGAAGTATGGTTGCAAAGCTGAAACTTAAAGGAATTGACGGAAGGGCACCACCAGGAGTGGAGCCTGCGGCTTAATTTGACTCAACACGGGAAACCTCACCAGGCCCGGACACCGGAAGGATTGACAGATTGAGAGCTCTTTCTTGATTCGGTGGGTGGTGGTGCATGGCCGTTCTTAGTTGGTGGAGCGATTTGTCTGGTTAATTCCGATAACGAACGAGACTCTAGCCTGCTAACTAGGCGT--A-TT--TTGACATCC-TAAAGGCCCGCCGGCCCGGGG-T-TTCG-G-CCCT-GG-G-TCGCGCGCGGTTTTTACTGTCGGCGTACAAACAATTCTTCTTAGAGGGACAGGCGGCTTCTAGCCGCACGAGATTGAGCAATAACAGGTCTGTGATGCCCTTAGATGTTCTGGGCCGCACGCGCGCTACACTGAAGGAATCAGCGTGTCCTCCCTGGCCGAGTGGCCCGGGTAACCCGCTGAACCTCCTTCGTGCTAGGGATTGGGGCTTGCAATTGTTCCCCATGAACGAGGAAT-TCCCAGTAAG-CGCGAGTCATAAGCTCGCGTTGATTACGTCCCTGCCCTTTGTACACACCGCCCGTCGCTACTACCGATTGAATGATTTAGTGAGGTCTTCGGACCGATGCG-CGA-TGGCGTTTCGGCGTCG-TCGATGTGTCTGGGAAGATGACCAAACTTGATCATTT????????????????????????CCTGAGAAACCCGAAAGGTCGAAGGGAGAAATTCATTCGCGTTTCGCAGTCGGCGTGA-AACGGTCGCGCGACGGAAGATGTGTT-TTCCGCGCCTTTC-GTT-TCGT-CGCC-G-ATAGCGAACGCGTGCACTTTTCTCCTGGTAGGACGTCGCGATCCGTTGGG-TGTCGGTCTACGGCTCGCGG-TG-GAGTCCGAACGT------A-CG-TTCGA-ACCCGCGTGTCGGCTGACTCGCT-CGACGGTAT-AC-GAAA-GGTTTAAGGCCGCTCGAGCGTTCGACTCATTGCAAGCACG-TCGGAGTCGGCGATCGG-AC-CTAGTG-CCGATTCTG-ACC-TCC-GG-CG-ACTGTTGGCCG-TGAAGTTTCGGACCCTTAGACCGATCTGCGACGCTATAGCTTTGGGTACTTTCAGGACCCGTCTTGAAACACGGACCAAGGAGTCTAGCATGTGCGCGAGTCATTGGGA-ATCACTAAACCTAAAGGCGCAATGAAAGTAAAAGTCCGCCTT--GCGCGGACTTAGGGAAGACGGGCGGTTACCCTTAAGTAGCCGCTCTGCACTCCCGGGGCGTCTCATTCTCATCGCGAGAAGAGGCGCACCAAGAGCGTACACGCTGGGACCCGAAAGATGGTGAACTATGCCTGGTCAGGACGAAGTCAGGGGAAACCCTGATGGAGGTCC-AACATTATATTTTATTTTTGGAGCATGATCCGGAATAATTGGAACTTCATTAAGAATACTAATTCGATCAGAACTAGGAAATCCTGGTTCACTAATTGGTGATGACCAAATTTATAACGTCATTGTTACTGCTCATGCTTTTATTATAATTTTCTTTATAGTTATACCAATTATAATTGGAGGATTTGGAAATTGATTAGTTCCATTAATATTAGGAGCTCCAGATATAGCCTTTCCTCGTTTAAACAATATAAGATTTTGACTTTTACCTCCCTCTTTAACTTTCCTTCTAATAAGAAGTATTGTTGATAAAGGAGCAGGAACAGGGTGAACAGTTTATCCCCCTTTATCCGCAAATATTGCTCATGAAGGCTCATCTGTTGATTTAGCAATTTTTAGATTACACATAGCAGGAGTATCCTCAATCTTAGGCGCAGTAAATTTTATTTCTACAGTTTTAAATATACGACCTTCTGGTATATCACCAGACCGAATACCTTTATTTGTATGAGCTGTAGAAATTACTGCAATTTTATTATTATTATCTCTCCCGGTCTTAGCAGGTGCTATTACTATACTTTTAACAGACCGTAATATCAATACTTCCTTTTTTGATCCTGCTGGTGGAGGAGACCCAATTCTCTATCAACATTTATTT

Cylydrorhinus_chilensis                ????????????????????????????????????????????AAGCCATGCATGTCTCAGTACAAGCCAAATTAAGGTGAAACCGCGAAAGGCTCATTAAATCAGTTATGGTTCCTTAGATCGTACCCACAATTACTTGGATAACTGTGGTAATTCTAGAGCTAATACATGCAAACAGAGCTCCGACCCAATCAGGAAGGAGTGCTTTTATTAGATCAAAACCAATCGGTGGCGATCGT--CATCGTACA-----ACTTGGTGACTCTGAATAACTTTACGCTGATCGCACGGTC-TCGCACCGGCGACGCATCTTTCAAATGTCTGCCTTATCAACTGTCGATGGTAGGTTCTGCGCCTACCATGGTTGTAACGGGTAACGGGGAATCAGGGTTCGATTCCGGAGAGGGAGCCTGAGAAACGGCTACCACATCCAAGGAAGGCAGCAGGCGCGCAAATTACCCACTCCCGGCACGGGGAGGTAGTGACGAAAAATAACGATACGGGACTCATCCGAGGCCCCGTAATCGGAATGAATACACTCTAAACCCTTTAATAAGGATCAATTGGAGGGCAAGTCTGGTGCCAGCAGCCGCGGTAATTCCAGCTCCAATAGCGTATATTAAAGTTGTTGCGGTTAAAAAGCTCGTAGTCGAATTTGTGTCTCGTGCCGCTGGTTCATCGT-CCGCGGTGTTAACTGGCGAGT----CGCGAGACGTCCTGCCGGTGGGCTGCTCGGGCG--GCCCAA-CT---CAATCCTGCCGCGGTGCTCTTCATTGAGTGTCGAGGTGGGCCGGCACGTTTACTTTGAACAAATTAGAGTGCTTAAAGCAGGCTAAAACTTCGCCTGAATACTGTGTGCATGGAATAATGGAATAGGACCTCGGTTCTATTTTGTTGGTTTTCGGAACCCCGAGGTAATGATTAATAGGAACGGATGGGGGCATTCGTATTG???????????????????????????????????????????AAGCGAAAGCATTTGCCAAAAACGCTTTCATTGATCAAGAACGAAAGTTAGAGGTTCGAAGGCGATCAGATACCGCCCTAGTTCTAACCATTAACGATGCTAGCTAGCGATCCGTCGACGTTCCTCCGATGACTCGACGGGCAGCTTCC------GGGAAACCAAAGCTTTTGAGTTCCGGGGGAAGTATGGTTGCAAAGCTGAAACTTAAAGGAATTGACGGAAGGGCACCACCAGGAGTGGAGCCTGCGGCTTAATTTGACTCAACACGGGAAACCTCACCAGGCCCGGACACCGGAAGGATTGACAGATTGAGAGCTCTTTCTTGATTCGGTGGGTGGTGGTGCATGGCCGTTCTTAGTTGGTGGAGCGATTTGTCTGGTTAATTCCGATAACGAACGAGACTCTAGCCTGCTAACTAGGCGT--A-TT--TTGACATCC-TAAAGGCCCGCCGGCTCGGGG---TTCG---CTCC-TT-G-TCGCGCGCGGTTTTTACTGTCGGCGTACAAACAATTCTTCTTAGAGGGACAGGCGGCATTTAGCCGCACGAGATTGAGCAATAACAGGTCTGTGATGCCCTTAGATGTTCTGGGCCGCACGCGCGCTACACTGAAGGAATCAGCGTGTCCTCCCTGGCCGAGCGGCCCGGGTAACCCGCTGAACCTCCTTCGTGCTAGGGATTGGGGCTTGCAATTGTTCCCCATGAACGAGGAAT-TCCCAGTAAG-CGCGAGTCATAAGCTCGCGTTGATTACGTCCCTGCCCTTTGTACACACCGCCCGTCGCTACTACCGATTGAATGATTTAGTGAGGTCTTCGGACCGATGCG-CGA-TGGCGTTTCGGCGTCG-TCGATGTGTCTGGGAAGATGACCAAACTTGATCATTTAGAGGAAGTAAAAGTCGTAACAAG???????????????????????????????????????????????????????????????????????????????????????????????????????????????????????????????????????????????????????????????????????????????????????????????????????????????????????????????????????????????????????????????????????????????????????????????????????????????????????????????????????????????????????????????????????????????????????????????????????????????????????????????????????????????????????????????????????????????????????????????????????????????????????AGTAAA-GTCCGCCTC--GCGCGGACCGAGGGAGGACGAGCGGTTACCCTTAAGTGGCCGCTCCGCACTCCCGGGGCGTCTCATTCTCATCGCGAGAAGAGGCGCACCAAGAGCGTACACGCTGGGACCCGAAAGATGGTGAACTATGCCTGGTCAGGACGAAGTCAGGGGAAACCCTGATGGAGGTCC-?????????????????????????????????????????????????????????????????????????????????????????????????????????????????????????????????AGCTCATGCCTTCATTATAATTTTTTTTATAGTAATACCAATAATAATCGGGGGTTTCGGAAATTGACTTATTCCACTTATATTAGGGGCCCCTGATATAGCTTTTCCTCGCCTAAATAATATAAGATTTTGGCTTCTTCCCCCATCCCTATCTCTTCTTTTAATAAGGAGAATTGTAGAAACAGGAGTAGGCACAGGATGAACAGTTTATCCCCCCCTTTCAGCAAATATTGCACACGAAGGAGCATCAGTAGATTTATCTATCTTTAGTCTTCATATAGCAGGAATTTCATCAATTTTAGGAGCCATCAATTTTATTTCAACAGTAATAAACATGCGACCAAGAGGAGTAACCCCCGAACGTATATCTTTATTTACTTGAGCTGTAAAAATTACTGCTATCTTACTTTTGCTCTCATTACCAGTTCTAGCTGGTGCTATTACTATACTTTTAACAGACCGAAATATTAATACCTCCTTCTTTGACCCCGCAGGAGGAGGTGACCCTATTCTCTACCAACATCTATTT
Cylydrorhinus_sp                       ????????????????????????????????????????????????????????????????CAAGCCAAATTAAGGTGAAACCGCGAAAGGCTCATTAAATCAGTTATGGTTCCTTAGATCGTACCCACAATTACTTGGATAACTGTGGTAATTCTAGAGCTAATACATGCAAACAGAGCTCCGACCCAATCAGGAAGGAGTGCTTTTATTAGATCAAAACCAATCGGTGGCGATCGT--CATCGTACA-----ACTTGGTGACTCTGAATAACTTTACGCTGATCGCACGNTC-TTGCACCGGCGACGCATCTTTCAAATGTCTGCCTTATCAACTGTCGATGGTAGGTTCTGCGCCTACCATGGTTGTAACGGGTAACGGGGAATCAGGGTTCGATTCCGGAGAGGGAGCCTGAGAAACGGCTACCACATCCAAGGAAGGCAGCAGGCGCGCAAATTACCCACTCCCGGCACGGGGAGGTAGTGACGAAAAATAACGATACGGGACTCATCCGAGGCCCCGTAATCGGAATGAATACACTCTAAACCCTTTAATAAGGATCAATTGGAGGGCAAGTCTGGTGCCAGCAGCCGCGGTAATTCCAGCTCCAATAGCGTATATTAAAGTTGTTGCGGTTAAAAAGCTCGTAGTCGAATTTGTGTCTCGTGCCGCTAGTTCATCGT-CCGCGGTGTTAACTGGCGAGT----CGCGAGACGTCCTGCCGGTGGGCTGCTCGGGCG--GCCCAA-CT---CAATCCTGCCGCGGTGCTCTTCATTGAGTGTCGAGGTGGGCCGGCACGTTTACTTTGAACAAATTAGAGTGCTTAAAGCAGGCTAAAACTTCGCCTGAATACTGTGTGCATGGAATAATGGAATAGGACCTCGGTTCTATTTTGTTGGTTTTCGGAACCCCGAGGTAATGATTAATAGGAACGGATGGGGGCATTCGTATTGCGACGTTAGAGGTGAAATTCTTGGATCGTCGCAAGACGGACAGAAGCGAAAGCATTTGCCAAAAACGCTTTCATTGATCAAGAACGAAAGTTAGAGGTTCGAAGGCGATCAGATACCGCCCTAGTTCTAACCATTAACGATGCTAGCTAGCGATCCGTCGACGTTCCTCCGATGACTCGACGGGCAGCTTCC------GGGAAACCAAAGCTTTTGAGTTCCGGGGGAAGTATGGTTGCAAAGCTGAAACTTAAAGGAATTGACGGAAGGGCACCACCAGGAGTGGAGCCTGCGGCTTAATTTGACTCAACACGGGAAACCTCACCAGGCCCGGACACCGGAAGGATTGACAGATTGAGAGCTCTTTCTTGATTCGGTGGGTGGTGGTGCATGGCCGTTCTTAGTTGGTGGAGCGATTTGTCTGGTTAATTCCGATAACGAACGAGACTCTAGCCTGCTAACTAGGCGT--A-TT--TTGACATCC-TAAAGGCCCGCCGGCTCGGGG---TCCG---CCCC-TT-G-TCGCGCGCGGTTTTTACTGTCGGCGTACAAACAATTCTTCTTAGAGGGACAGGCGGCTTCTAGCCGCACGAGATTGAGCAATAACAGGTCTGTGATGCCCTTAGATGTTCTGGGCCGCACGCGCGCTACACTGAAGGAATCAGCGTGTCCTCCCTGGCCGAGTGGCCCGGGTAACCCGCTGAACCTCCTTCGTGCTAGGGATTGGGGCTTGCAATTGTTCCCCATGAACGAGGAAT-TCCCAGTAAG-CGCGAGTCATAAGCTCGCGTTGATTACGTCCCTGCCCTTTGTACACACCGCCCGTCGCTACTACCGATTGAATGATTTAGTGAGGTCTTCGGACCGATGCG-CGA-TGGCGTTTCGGCGTCG-TCGATGTGTCTGGGAAGATGACCAAACTTGATCATTTAGAGGAAGTAAAAGTCGTAACAAGCCTGAGAAACCCGAAAGGTCGAAGGGAGAAATTCATTCGCGTCTCGCCGTTCGCGTGA-GACGGTCGTGTGACGGAATTCGCGTT-TTCCGCACCTTCC-GTT-TTT--CGCT-T-ATGGCGAACGCGTGCACTTTTCTCCTGGTAGGACGTCGCGATCCGTTGGG-TGTCGGTCTACGGCTCACGG-TG-GAGCCCGGACGT------A-CG-TTCGG-ACCCGTGTGTCGGCTGACTCGCT-CGACGGTAT-AC-GAAC-GGTTTAAGGCCGCTCGAGCGTTCGACTCGCAGCAAGCGCG-CCCGAGTCGGTGATCGG-AC-CTAGTG-CCGGTTCTG-ACC-TCT-GG-CG-ACTGTTGGCCG-CGAAGTTTCGAACCCTTCGACCGATCTGCGACGCTATAGCTTTGGGTACTTTCAGGACCCGTCTTGAAACACGGACCAAGGAGTCTAGCATGTGCGCGAGTCATTGGGA-ATCATTAAACCTAAAGGCGCAATGAAAGTAAAGGTCCGCCTC--GCGCGGACTGAGGGAGGACGAGCGGTTACCCTTAAGTGGCCGCTCCGCACTCCCGGGGCGTCTCATTCTCATCGCGAGAAGAGGCGCACCAAGAGCGTACACGCTGGGACCCGAAAGATGGTGAACTATGCCTGGTCAGGACGAAGTCAGGGGAAACCCTGATGGAGGTCC-??????ATATTTTATCTTAGGNGCCTGATCCGGAATAACCGGAACCTCCTTAAGAATATTAATCCGAATTGAACTAGGAAATCCCGGNTCACTTATCGGAAATGATCAAATTTATAATGTAATTGTAACAGCCCATGCTTTTATTATAATTTTTTTTATAGTAATACCTATAATAATTGGAGGATTTGGAAATTGACTAGTCCCTCTTATANTAGGAGCCCCTGATATAGCATTCCCACGACTAAATAATATAAGTTTTTGACTTCTNCCTCCNTCACTTTCTCTNCTTATTATAAGAAGAATCGTAGAAAAGGGAGCAGGNACCGGNTGAACAGTNTACCCCCCTCTTTCAGCNAATATTGCCCATGAAGGNGCATCAGTAGATTTAGCTATTTTTAGTCTTCATATAGCTGGNGTTTCNTCCATCCTAGGAGCCATTAACTTTATNTCTACAGTGATTAATATACGCTCTAANGGTATATCCCCAGATCGAATATCTTTNTTTATTTGAGCTGTTAAAATCACAGCTATTTTATTATTACTTTCTTTNCCAGTATTAGCCGGAGCTATCACGATACTTCTCACCGACCGAAATATCAATACATCTTTCTTTGACCCTGCCGGAGGGGGAGACCCAATT??????????????????

Entimus_serpafilhoi                    ?????????????????????????????????????????????????????????????????????????????????????????????????ATTAAATCAGTTATGGTTCCTTAGATCGTACCCACAATTACTTGGATAACTGTGGTAATTCTAGAGCTAATACATGCAAACAGAGCTCCGACCGGAGACGGAAGGAGTGCTTTTATTAGATCAAAACCAATCGGTGGCGGTCGT--CATCGTCCA-----ACTTGGTGACTCTGAATAACTTTACGCTGATCGCACGGTC-TCGCACCGGCGACGCATCTTTCAAATGTCTGCCTTATCAACTGTCGATGGTAGGTTCTGCGCCTACCATGGTTGTAACGGGTAACGGGGAATCAGGGTTCGATTCCGGAGAGGGAGCCTGAGAAACGGCTACCACATCCAAGGAAGGCAGCAGGCGCGCAAATTACCCACTCCCGGCACGGGGAGGTAGTGACGAAAAATAACGATACGGGACTCATCCGAGGCCCCGTAATCGGAATGAGTACACTCTAAACCCTTTAACGAGGATCAATTGGAGGGCAAGTCTGGTGCCAGCAGCCGCGGTAATTCCAGCTCCAATAGCGTATATTAAAGTTGTTGCGGTTAAAAAGCTCGTAGTCGAATTTGTGTCTCGTGCCGTCGGTTCATCGT-CCGCGGTGTTAACTGACGATG----CGCGAGACGTCCTGCCGGTGGGCTGCTCGGGCG--GCCCTA-CT--TAAATCCTGCCGCGGTGCTCTTCATTGAGTGTCGAGGTGGGCCGGCACGTTTACTTTGAACAAATTAGAGTGCTTAAAGCAGGCTAAAATTTCGCCTGAATACTGTGTGCATGGAATAATGGAATAGGACCTCGGTTCTATTTTGTTGGTTTTCGGAACCCCGAGGTAATGATTAATAGGAACGGATGGGGGCATTCGTATTGCGACGTTAGAGGTGAAATTCTTGGATCGTCGCAAGACGGACAGAAGCGAAAGCATTTGCCAAAAACGCTTTCATTGATCAAGAACGAAAGTTAGAGGTTCGAAGGCGATCAGATACCGCCCTAGTTCTAACCTTAAACGATGCCAGCTAGCGATCCGTCGACGTTCCTCCGATGACTCGACGGGCAGCTTTC---AGCGGGAAACCAAAGCTTTTGGGTTCCGGGGGAAGTATGGTTGCAAAGCTGAAACTTAAAGGAATTGACGGAAGGGCACCACCAGGAGTGGAGCCTGCGGCTTAATTTGACTCAACACGGGAAACCTCACCAGGCCCGGACACCGGAAGGATTGACAGATTGAGAGCTCTTTCTTGATTCGGTGGGTGGTGGTGCATGGCCGTTCTTAGTTGGTGGAGCGATTTGTCTGGTTAATTCCGATAACGAACGAGACTCTAGCCTGCTAACTAGGCGTTTA-TT--TTGACATCC-TAAAGGCCCGCCGGCTTGAGT---TTCG---GCTC-GT-G-TCGCGCGCGGTTTTTACTGTCGGCGTACAAACAATTCTTCTTAGAGGGACAGGCGGCTTCTAGCCGCACGAGATTGAGCAATAACAGGTCTGTGATGCCCTTAGATGTTCTGGGCCGCACGCGCGCTACACTGAAGGAATCAGCGTGTCCTCCCTGGCCGAGCGGCCCGGGTAACCCGCTGAACCTCCTTCGTGCTAGGGATTGGGGCTTGCAATTGTTCCCCATGAACGAGGAAT-TCCCAGTAAG-CGCGAGTCATAAGCTCGCGTTGATTACGTCCCTGCCCTTTGTACACACCGCCCGTCGCTACTACCGATTGAATGATTTAGTGAGGTCTTCGGACCGATGCG-CGA-TGGCGTTTCGGCGTCG-TCGATGTGTCTGGGAAGATGACCAAACTTGATCATTTAGAGGAAGTAAAAGTCGTAACAAGCCTGAGAAACCCGAAAGGTCGAAGGGAGAAATTCATTCGCGTTTCGCCGTTGGCGTGA-GACGGTCGCGTGACGGAAAACGCGTT-TTCCGCGCCTTCC-GTT-TTT--CGCC-G-ATAGCGAACGCGTGCACTTTTCTCCTGGTAGGACGTCGCGATCCGTTGAG-TGTCGGTCTACGGCTTACGG-TG-GAGCCCGAATGT------A-CG-T-CGG-ACCCGTTTGTCGGCTGACTCGCT-CGACGGTAT-AC-GAAA-GGTTTAAGGCCGCTCGTGCGTTCGGCTCGTAGCAAGCGCG-TCAATGTCGGTGATCGG-AC-CTGGTG-CCGGTTCCG-ATC-TCT-GG-CG-ACTGTTGGCTG-CGAAGTTTCGAACCCTCTAACCGATCTGCGACGCTATAGCTTTGGGTACTTTCAGGACCCGTCTTGAAACACGGACCAAGGAGTCTAGCATGTGCGCGAGTCATTGGGA-ATCATTAAACCTAAAGGCGCAATGAAAGTAAAAGTCCGCCTC--GCGCGGACTTAGGGAAGACGGGCGGTTACCCTTAAGTGACCGCTCCGCACTCCCGGGGCGTCTCATTCTCATCGCGAGAAGAGGCGCACCAAGAGCGTACACGCTGGGACCCGAAAGATGGTGAACTATGCCTGGTCAGGACGAAGTCAGGGGAAACCCTGATGGAGGTCC-???????????????TTTTGGGGCTTGATCTGGTATAGTAGGAACTTCCCTAAGAATCTTAATCCGAGCCGAATTAGGAAACCCTGGCTCATTAATTGGTAATGACCAAATTTATAATGTAATTGTAACAGCCCATGCCTTTATTATAATTTTTTTCATAGTTATACCAATAATAATTGGGGGATTTGGAAACTGACTAGTACCTTTAATATTAGGAGCCCCTGATATAGCTTTCCCTCGTCTTAACAATATAAGATTTTGATTATTACCCCCTTCAATCATTCTACTTTTAATATCAAGCCTAGTTGATAAGGGAGCAGGCACAGGCTGAACAGTATACCCCCCCCTATCATCCAATATTGCCCATGAAGGATCATCTGTAGATTTAACTATTTTTAGATTACATATAGCAGGAGTAAGATCTATTTTAGGAGCTGTTAATTTTATCTCCACAGCCATTAATATACGACCAATAGGTATATCCCCTGATCGTATATCCCTATTCATCTGGGCAGTTAAAATTACAGCAATCCTTCTTTTACTTTCATTACCAGTACTAGCAGGAGCTATTACTATGCTTTTAACCGACCGGAATATCAATACCTCTTTTTTTGACCCAGCAGGAGGAGGGGATCCCATCCTCTACCAACACTTATTT
Entimus_arrogans_[SICOA662-18]         ??????????????????????????????????????????????????????????????????????????????????????????????????????????????????????????????????????????????????????????????????????????????????????????????????????????????????????????????????????????????????????????????????????????????????????????????????????????????????????????????????????????????????????????????????????????????????????????????????????????????????????????????????????????????????????????????????????????????????????????????????????????????????????????????????????????????????????????????????????????????????????????????????????????????????????????????????????????????????????????????????????????????????????????????????????????????????????????????????????????????????????????????????????????????????????????????????????????????????????????????????????????????????????????????????????????????????????????????????????????????????????????????????????????????????????????????????????????????????????????????????????????????????????????????????????????????????????????????????????????????????????????????????????????????????????????????????????????????????????????????????????????????????????????????????????????????????????????????????????????????????????????????????????????????????????????????????????????????????????????????????????????????????????????????????????????????????????????????????????????????????????????????????????????????????????????????????????????????????????????????????????????????????????????????????????????????????????????????????????????????????????????????????????????????????????????????????????????????????????????????????????????????????????????????????????????????????????????????????????????????????????????????????????????????????????????????????????????????????????????????????????????????????????????????????????????????????????????????????????????????????????????????????????????????????????????????????????????????????????????????????????????????????????????????????????????????????????????????????????????????????????????????????????????????????????????????????????????????????????????????????????????????????????????????????????????????????????????????????????????????????????????????????????????????????????????????????????????????????????????????????????????????????????????????????????????????????????????????????????????????????????????????????????????????????????????????????????????????????????????????????????????????????????????????????????????????????????????????????????????????????????????????????????????????????????????????????????????????????????????????????????????????????????????????????????????????????????-AACACTATACTTTATTTTCGGAATTTGATCAGGAATAGTAGGAACTTCCTTAAGCATACTAATTCGAACTGAATTAGGAAATCCGGGATCATTAATTGGTAATGACCAAATCTATAATGTAATTGTTACTGCTCATGCTTTTGTAATAATTTTTTTTATAGTTATACCAATTATAATTGGGGGATTTGGAAATTGGCTAATCCCTCTAATATTAGGAGCTCCTGATATAGCCTTTCCACGCCTTAATAATATAAGATTTTGATTATTACCCCCTTCTATTATACTCCTTTTAATAAGAAGAATGGTAGATAAAGGGGCAGGAACAGGATGAACTGTATATCCCCCCTTATCTTCTAATATTACACATGAAGGATCCTCTGTAGATCTGACAATCTTTAGCTTACATATAGCAGGTGTAAGATCTATCCTAGGAGCAGTTAATTTTATTTCAACAGCTATTAATATACGTCCAATAGGAATAACTTCTGATCGAATATCCTTATTTATTTGAGCTGTCAAAATTACTGCAATTCTCTTACTACTTTCTTTACCAGTATTAGCAGGAGCTATTACCATACTTTTAACTGATCGAAATATTAATACATCTTTTTTCGATCCTGCTGGAGGAGGAGATCCTATCCTCTATCAACACTTATTT

Vossius_nebulosus                      ???????????????????????????????????????????????CCATGCATGTCTCAGTACAAGCCAAATTAAGGTGAAACCGCGAAAGGCTCATTAAATCAGTTATGGTTCCTTAGATCGTACCCAAAATTACTTGGATAACTGTGGTAATTCTAGAGCTAATACATGCAAATAGAGCTCCGACCGGAGACGGAAGGAGTGCTTTTATTAGATCAAAACCAATCGGTGGCGATCGT--CATCGTACA-----ACTTGGTGACTCTGAATAACTTTACGCTGATCGCACGGTC-TCGCACCGGCGACGCATCTTTCAAATGTCTGCCTTATCAACTGTCGATGGTAGGTTCTGCGCCTACCATGGTTGTAACGGGTAACGGGGAATCAGGGTTCGATTCCGGAGAGGGAGCCTGAGAAACGGCTACCACATCCAAGGAAGGCAGCAGGCGCGCAAATTACCCACTCCCGGCACGGGGAGGTAGTGACGAAAAATAACGATACGGGACTCATCCGAGGCCCCGTAATCGGAATGAGTACACTCTAAACCCTTTAACGAGGATCAATTGGAGGGCAAGTCTGGTGCCAGCAGCCGCGGTAATTCCAGCTCCAATAGCGTATATTAAAGTTGTTGCGGTTAAAAAGCTCGTAGTCGAATTTGTGTCTCGCGCCGCTGGTTCATCGT-CCGCGGTGTTAACTGGCGAGT----CGCGAGACGTCCTGCCGGTGGGCTGCTCGGGCG--GCCCAA-CT---CAATCCTGCCGCGGTGCTCTTCATTGAGTGTCGAGGTGGGCCGGCACGTTTACTTTGAACAAATTAGAGTGCTTAAAGCAGGCTAAAACTTCGCCTGAATACTGTGTGCATGGAATAATGGAATAGGACCTCGGTTCTATTTTGTTGGTTTTCGGAACCCCGAGGTAATGATTAATAGGAACGGATGGGGGCATTCGTATTGCGACGTTAGAGGTGAAATTCTTGGATCGTCGCAAGACGGACAGAAGCGAAAGCATTTGCCAAAAACGTTTTCATTGATCAAGAACGAAAGTTAGAGGTTCGAAGGCGATCAGATACCGCCCTAGTTCTAACCGTAAACTATGCCAGCTAGCGATCCGTCGACGTTCCTCCGATGACTCGACGGGCAGCTCTTT--CGCGGGAAACCAAAGCTTTTGGGTTCCGGGGGAAGTATGGTTGCAAAGCTGAAACTTAAAGGAATTGACGGAAGGGCACCACCAGGAGTGGAGCCTGCGGCTTAATTTGACTCAACACGGGAAACCTCACCAGGCCCGGACACCGGAAGGATTGACAGATTGAGAGCTCTTTCTTGATTCGGTGGGTGGTGGTGCATGGCCGTTCTTAGTTGGTGGAGCGATTTGTCTGGTTAATTCCGATAACGAACGAGACTCTAGCCTGCTAACTAGGCGT--A-TT--TTGACATCC-TAAAGGCCCGCCGGCGCGGGT---TTCG---GCCC-GT-G-TCGAGCGCGGTTTTTACTGTCGACGTACAAACAATTCTTCTTAGAGGGACAGGCGGCTTCTAGCCGCACGAGATTGAGCAATAACAGGTCTGTGATGCCCTTAGATGTTCTGGGCCGCACGCGCGCTACACTGAAGGAATCAGCGTGTCCTCCCTGGCCGAGCGGCCCGGGTAACCCGCTGAACCTCCTTCGTGCTAGGGATTGGGGCTTGCAATTGTTCCCCATGAACGAGGAAT-TCCCAGTAAG-CGCGAGTCATAAGCTCGCGTTGATTACGTCCCTGCCCTTTGTACACACCGCCCGTCGCTACTACCGATTGAATGATTTAGTGAGGTCTTCGGACCGATGCG-CGA-TGGCGTTTCGGCGTCG-TCGATGTGTCTGGGAAGATGATCAAACTTGATCATTTANAGGAAGTAAAAGTCGTAACAAGCNTGAGAAACCCGAAAGGTCGAAGGGAGAAATTCATTCGCGTTTCGCAGTCGGCGTGA-GACGGTCGCGTGACGGAGGACGCGTT-TTCCGCTCCTTCC-GTT-TTT--CGCC-G-ATAGCGAACGCGTGCACTTTTCTCCTGGTAGGACGTCGCGATCCGTTGGG-TGTCGGTCTACGGCTCGCGG-TG-GAGCCCGGAAGT------A-CG-TCCGG-ACCCGCGTGTCGGCTGACTCGCT-CGACGGTAT-AC-GAAA-GGTTTAAGGCCGCTCGAGCGTTCGGCTCGCAGCAAGCGCG-TCAGAGTCGGCGATCGG-AC-CCAGTG-CCGGTTCTG-ACC-TCT-GG-CG-ACTGTTGGCAG-CGAAGTTTCGAACCCTTAGACCGATCTGCGACGCTATAGCTTTGGGTACTTTCAGGACCCGTCTTGAAACACGGACCAAGGAGTCTAGCATGTGCGCGAGTCATTGGGA-ATCACTAAACCTAAAGGCGCAATGAAAGTAAAGGTCCGCCTC--GCGCGGACCGAGGGAGGACGGGCGGTTACCCTTAAGTGGCCGCTCCGCACTCCCGGGGCGTCTCATTCTCATCGCGAGAAGAGGCGCACCAAGAGCGTACACGCTGGGACCCGAAAGATGGTGAACTATGCCTGGTCAGGACGAAGTCAGGGGAAACCCTGATGGAGGTCC-AACTTTATATTTTATTTTTGGGGCCTGATCAGGAATAGTAGGAACTTCCTTAAGAATATTAATTCGAACAGAACTAGGTAACCCTGGCTCTTTAATTGGTGATGATCAAATTTACAATGTAATTGTAACAGCCCATGCATTTATTATAATTTTCTTTATAGTTATACCTATAATAATTGGTGGATTTGGTAATTGACTAGTCCCTTTAATACTTGGGGCTCCAGATATGGCATTCCCTCGTTTAAATAATATAAGATTTTGATTATTACCCCCATCCTTAACATTCCTATTAATAAGAAGAATTGTAGACAAAGGTGCTGGCACAGGCTGAACTGTCTACCCACCGTTATCTGCTAATATTGCGCATGAAGGTGCTTCTGTAGACTTAGCTATTTTTAGACTACATATAGCAGGTGTCTCTTCAATTTTAGGGGCAATTAACTTTATTTCAACTGTAATTAATATACGACCTATAGGTATAACACCAGACCGTATAACTTTATTTGTATGAGCAGTTAAAATTACAGCAGTCTTACTTTTACTTTCATTACCTGTTTTAGCCGGCGCAATTACTATGCTATTAACAGACCGAAATATTAACACAAGATTTTTTGACCCCGCAGGAGGAGGGGACCCTATTTTATACCAACACTTATTT

Strangaliodes_niger                    ???????????????????????????????????TCAAAGATTAAGCCATGCATGTCTCAGTACAAGCCAAATTAAGGTGAAACCGCGAAAGGCTCATTAAATCAGTTATGGTTCCTTAGATCGTACCCACAATTACTTGGATAACTGTGGTAATTCTAGAGCTAATACATGCAAACAGAGCTCCGACCGGAGACGGAAGGAGTGCTTTTATTAGATCAAAACCAATCGGTGGCGGTCGT--CATCGTACA-----ACTTGGTGACTCTGAATAACTTTACGCTGATCGCACGGTC-TCGCACCGGCGACGCATCTTTCAAATGTCTGCCTTATCAACTGTCGATGGTAGGTTCTGCGCCTACCATGGTTGTAACGGGTAACGGGGAATCAGGGTTCGATTCCGGAGAGGGAGCCTGAGAAACGGCTACCACATCCAAGGAAGGCAGCAGGCGCGCAAATTACCCACTCCCGGCACGGGGAGGTAGTGACGAAAAATAACGATACGGGACTCATCCGAGGCCCCGTAATCGGAATGAGTACACTCTAAACCCTTTAACGAGGATCAATTGGAGGGCAAGTCTGGTGCCAGCAGCCGCGGTAATTCCAGCTCCAATAGCGTATATTAAAGTTGTTGCGGTTAAAAAGCTCGTAGTCGAATTTGTGTCTCGTGCCGTCGGTTCATCGT-CCGCGGTGTTAACTGACGATG----CGCGAGACGTCCTGCCGGTGGGCTGCTCGGGCG--GCCCTGCCT---AAATCCTGCCGCGGTGCTCTTCATTGAGTGTCGAGGTGGGCCGGCACGTTTACTTTGAACAAATTAGAGTGCTTAAAGCAGGCTAAAACTTCGCCTGAATACTGTGTGCATGGAATAATGGAATAGGACCTCGGTTCTATTTTGTTGGTTTTCGGAACCCCGAGGTAATGATTAATAGGAACGGATGGGGGCATTCGTATTGCGACGTTAGAGGTGAAATTCTTGGATCGTCGCAAGACGGACAGAAGCGAAAGCATTTGCCAAAAACGCTTTCATTGATCAAGAACGAAAGTTAGAGGTTCGAAGGCGATCAGATACCGCCCTAGTTCTAACCATAAACGATGCCAGCTAGCGATCCGTCGACGTTCCTCCGATGACTCGACGGGCAGCTTTC---AGCGGGAAACCAAAGCTTTTGGGTTCCGGGGGAAGTATGGTTGCAAAGCTGAAACTTAAAGGAATTGACGGAAGGGCACCACCAGGAGTGGAGCCTGCGGCTTAATTTGACTCAACACGGGAAACCTCACCAGGCCCGGACACCGGAAGGATTGACAGATTGAGAGCTCTTTCTTGATTCGGTGGGTGGTGGTGCATGGCCGTTCTTAGTTGGTGGAGCGATTTGTCTGGTTAATTCCGATAACGAACGAGACTCTAGCCTGCTAACTAGGCGTTTA-TT--TTGACATCC-TAAAGGCCAGCCGGCTTGGAG-T-TTCG-G-CTCT-GT-G-TCGCGCTCGGTTTTTACTGTCGGCGTACAAACAATTCTTCTTAGAGGGACAGGCGGCTTCTAGCCGCACGAGATTGAGCAATAACAGGTCTGTGATGCCCTTAGATGTTCTGGGCCGCACGCGCGCTACACTGAAGGAATCAGCGTGTCCTCCCTGGCCGAGCGGCCCGGGTAACCCGCTGAACCTCCTTCGTGCTAGGGATTGGGGCTTGCAATTGTTCCCCATGAACGAGGAAT-TCCCAGTAAG-CGCGAGTCATAAGCTCGCGTTGATTACGTCCCTGCCCTTTGTACACACCGCCCGTCGCTACTACCGATTGAATGATTTAGTGAGGTCTTCGGACCGATGCG-CGA-TGGCGTTTCGGCGTCG-TCGATGTGTCTGGGAAGATGACCAAACTTGATCATTTAGAGGAAGTAAAAGTCGTAACAAGCCTGAGAAACCCGAAAGGTCGAAGGGAGAAATTCATTCGCGTTTCGCCGTCGGCGTGA-GACGGTCGTGTGACGGAAAACGCGTT-TTCCGCGCCTTCC-GTT-TTT--CGCC-G-ATAGCGAACGCGTGCACTTTTCTCCTGGTAGGACGTCGCGATCCGTTGGG-TGTCGGTCTACGGCTCGCGG-TG-GAGCCCGGACGT------A-CG-TTCGG-ACCCGCGTGTCGGCTGACTCGCT-CGACGGTAT-AC-GAAA-GGTTTAAGGCCGCTCGAGCGTTCGACTCGTAGCAAGCGCG-TCAGAGTCGGCGATCGG-AC-CTGGTG-CCGGTTCTG-ACC-TCT-GG-CG-ACTGTTGGCTG-CGAAGTTTCGAACCCTTCAACCGATCTGCGACGCTATAGCTTTGGGTACTTTCAGGACCCGTCTTGAAACACGGACCAAGGAGTCTAGCATGTGCGCGAGTCATTGGGA-ATCACTAAACCTAAAGGCGCAATGAAAGTAAAGGTCCGCCTC--GCGCGGACTGAGGGAGGACGGGCGGTTACCCTTAAGTGGCCGCTCCGCACTCCCGGGGCGTCTCATTCTCATCGCGAGAAGAGGCGCACCAAGAGCGTACACGCTGGGACCCGAAAGATGGTGAACTATGCCTGGTCAGGACGAAGTCAGGGGAAACCCTGATGGAGGTCC-?????????????????????????????????????????????????????????????????????????????????????????????????????????????????????????????????????????????????????????????????????????ATAATAATTGGAGGTTTCGGTAATTGATTAATTCCCCTCATACTTGGAGCCCCTGATATAGCTTTTCCCCGTCTAAATAATATAAGATTTTGACTTTTACCCCCATCTCTTACTCTTCTTCTAATAAGAAGAATCGTTGATAAAGGAGCTGGGACAGGCTGAACAGTTTATCCGCCCCTTTCTGCAAATATTGCACATGAAGGATCTTCAGTTGATTTAGCAATTTTTAGGCTTCATATAGCCGGGGTATCTTCAATTCTTGGTGCTATCAATTTTATTTCTACTGTAATTAATATACGTCCTGAGGGAATAACCCTAGATCGCATACCCTTATTTGTTTGAGCAGTTGAAATTACAGCCATTTTACTTCTCCTATCTTTGCCAGTCTTAGCCGGAGCTATTACTATACTTTTAACCGACCGAAATATTAACACATCATTTTTTGACCCTGCCGGGGGAGGAGATCCTATTTTATACCAACATCTATTT
Strangaliodes_deserticola              ??????????????????????????????????????????????????????????????????????????????????????GCGAAAGGCTCATTAAATCAGTTATGGTTCCTTAGATCGTACCCACAATTACTTGGATAACTGTGGTAATTCTAGAGCTAATACATGCAAACAGAGCTCCGACCGGAGACGGAAGGAGTGCTTTTATTAGATCAAAACCAATCGGTGGCGATCGT--CATCGTACA-----ACTTGGTGACTCTGAATAACTTTACGCTGATCGCACGGTC-TCGCACCGGCGACGCATCTTTCAAATGTCTGCCTTATCAACTGTCGATGGTAGGTTCTGCGCCTACCATGGTTGTAACGGGTAACGGGGAATCAGGGTTCGATTCCGGAGAGGGAGCCTGAGAAACGGCTACCACATCCAAGGAAGGCAGCAGGCGCGCAAATTACCCACTCCCGGCACGGGGAGGTAGTGACGAAAAATAACGATACGGGACTCATCCGAGGCCCCGTAATCGGAATGAGTACACTCTAAACCCTTTAACGAGGATCAATTGGAGGGCAAGTCTGGTGCCAGCAGCCGCGGTAATTCCAGCTCCAATAGCGTATATTAAAGTTGTTGCGGTTAAAAAGCTCGTAGTCGAATTTGTGTCTCGTGCCGTCGGTTCATCGT-CCGCGGTGTTAACTGACGATG----CGCGAGACGTCCTGCCGGTGGGCTGCTCGGGCG--GCCCTGCCT---AAATCCTGCCGCGGTGCTCTTCATTGAGTGTCGAGGTGGGCCGGCACGTTTACTTTGAACAAATTAGAGTGCTTAAAGCAGGCTAAAACTTCGCCTGAATACTGTGTGCATGGAATAATGGAATAGGACCTCGGTTCTATTTTGTTGGTTTTCGGAACCCCGAGGTAATGATTAATAGGAACGGATGGGGGCATTCGTATTGCGACGTTAGAGGTGAAATTCTTGGATCGTCGCAAGACGGACAGAAGCGAAAGCATTTGCCAAAAACGCTTTCATTGATCAAGAACGAAAGTTAGAGGTTCGAAGGCGATCAGATACCGCCCTAGTTCTAACCATAAACGATGCCAGCTAGCGATCCGTCGACGTTCCTCCGATGACTCGACGGGCAGCTTTC---AGCGGGAAACCAAAGCTTTTGGGTTCCGGGGGAAGTATGGTTGCAAAGCTGAAACTTAAAGGAATTGACGGAAGGGCACCACCAGGAGTGGAGCCTGCGGCTTAATTTGACTCAACACGGGAAACCTCACCAGGCCCGGACACCGGAAGGATTGACAGATTGAGAGCTCTTTCTTGATTCGGTGGGTGGTGGTGCATGGCCGTTCTTAGTTGGTGGAGCGATTTGTCTGGTTAATTCCGATAACGAACGAGACTCTAGCCTGCTAACTAGGCGTTTA-TT--TTGACATCC-TAAAGGCTCGCCGGCTTGGAG-T-TTCG-G-CTCC-GT-G-TCGTGCGCGGTTTTTACTGTCGGCGTACAAACAATTCTTCTTAGAGGGACAGGCGGCTTCTAGCCGCACGAGATTGAGCAATAACAGGTCTGTGATGCCCTTAGATGTTCTGGGCCGCACGCGCGCTACACTGAAGGAATCAGCGTGTCCTCCCTGGCCGAGCGGTCCGGGTAACCCGCTGAACCTCCTTCGTGCTAGGGATTGGGGCTTGCAATTGTTCCCCATGAACGAGGAAT-TCCCAGTAAG-CGCGAGTCATAAGCTCGCGTTGATTACGTCCCTGCCCTTTGTACACACCGCCCGTCGCTACTACCGATTGAATGATTTAGTGAGGTCTTCGGACCGATGCG-CGA-TGGCGTTTCGGCGTCG-TCGATGTGTCTGGGAAGATGACCAAACTTGATCATTTANAGGAAGTAAAAGTCGTAAC???CCTGAGAAACCCGAAAGGTCGAAGGGAGAAATTCATTCGCGTTTCGCCGTTGGCGTGA-GACGGTCGTGTGACGGAAAACGCGTT-TTCCGCNCCTTTC-GTT-TTT--CGCC-G-ATAGCGAACGCGTGCACTTTTCTCNTGGTAGGACGTCGCGATCCGTTGGG-TGTCGGTCTACGGCTCACGG-TG-GAGCCCGGATGT------A-CG-TCCGG-ACCCGTGTGTCGGCTGACTCGCT-CGACGGTAT-AC-GAAA-GGTTTAAGGCCGCTCGAGCGTTCGACTCGTAGCAAGCGCG-TCAGAGTCGGCGATCGG-AC-CTAGTG-CCGGTTCTG-ACC-TCT-GG-CG-ACTGTTGGCTG-CGAAGTTTCGAACCCTTCAACCGATCTGCGACGCTATAGCTTTGGGTACTTTCAGGACCCGTCTTGAAACACGGACCAAGGAGTCTAGCATGTGCGCGAGTCATTGGGA-ATCACTAAACCTAAAGGCGCAATGAAAGTAAAGGTCCGCCTC--GCGCGGACTGAGGGAGGACGGGCGGTTACCCTTAAGTGGCCGCTCCGCACTCCCGGGGCGTCTCATTCTCATCGCGAGAAGAGGCGCACCAAGAGCGTACACGCTGGGACCCGAAAGATGGTGAACTATGCCTGGTCAGGACGAAGTCAGGGGAAACCCTGATGGAGGTCC-??????????????????????????????????????????????????????????????????????????????????????????????????????????????????????????????????????????????????????????????????????????????????????????????????????????CCTTTAATACTAGGAGCTCCTGATATAGCTTTCCCTCGTTTAAATAATATAAGATTTTGACTACTCCCTCCATCCTTAATTCTTCTTTTAATAAGAAGCATTATTGATAAAGGAGCAGGAACAGGATGAACGGTTTATCCCCCTCTATCAGCTAATATTGCCCACGAAGGAGCATCAGTCGACTTAGCTATCTTTAGACTTCATATAGCAGGAGTTTCATCAATCTTGGGCGCAATTAATTTTATTTCTACAGTAATCAATATACGATCAAAAGGAATAACCCCTGATCGTATACCTTTATTTGTTTGAGCAGTAGAAATTACAGCTATTTTACTTCTTCTTTCTTTACCAGTACTAGCCGGTGCTATCACAATACTTTTAACAGATCGAAACATTAATACATCATTTTTTGACCCTGCCGGAGGAGGAGACCCAATTCTCTATCAACATTTATTT

Pororhynchus_aff.albolaterallis        ????????????????????????????????????????????????????????TCTCAGTACAAGCCAAATTAAGGTGAAACCGCGAAAGGCTCATTAAATCAGTTATGGTTCCTTAGATCGTACCCACAATTACTTGGATAACTGTGGTAATTCTAGAGCTAATACATGCAAACAGAGCTCCGACCGGAGACGGAAGGAGTGCTTTTATTAGATCAAAACCAATCGGTGGCGATCGT--CATCGTACA-----ACTTGGTGACTCTGAATAACTTTACGCTGATCGCACGGTC-TCGCACCGGCGACGCATCTTTCAAATGTCTGCCTTATCAACTGTCGATGGTAGGTTCTGCGCCTACCATGGTTGTAACGGGTAACGGGGAATCAGGGTTCGATTCCGGAGAGGGAGCCTGAGAAACGGCTACCACATCCAAGGAAGGCAGCAGGCGCGCAAATTACCCACTCCCGGCACGGGGAGGTAGTGACGAAAAATAACGATACGGGACTCATCCGAGGCCCCGTAATCGGAATGAGTACACTCTAAACCCTTTAACGAGGATCAATTGGAGGGCAAGTCTGGTGCCAGCAGCCGCGGTAATTCCAGCTCCAATAGCGTATATTAAAGTTGTTGCGGTTAAAAAGCTCGTAGTCGAATTTGTGTCTCGTGCCGCTGGTTCATCGT-CCGCGGTGTTAACTGGCGAGT----CGCGAGACGTCCTGCCGGTGGGCTGCTCGGGCG--GCCCAA-CT---CAATCCTGCCGCGGTGCTCTTCATTGAGTGTCGAGGTGGGCCGGCACGTTTACTTTGAACAAATTAGAGTGCTTAAAGCAGGCTAAAACTTCGCCTGAATACTGTGTGCATGGAATAATGGAATAGGACCTCGTTTCTATTTTGTTGGTTTTCGGAACCCCGAGGTAATGATTAATAGGAACGGATGGGGGCATTCGTATTGCGACGTTAGAGGTGAAATTCTTGGATCGTCGCAAGACGGACAGAAGCGAAAGCATTTGCCAAAAACGCTTTCATTGATCAAGAACGAAAGTTAGAGGTTCGAAGGCGATCAGATACCGCCCTAGTTCTAACCATAAACGATGCCAGCTAGCGATCCGTCGACGTTCCTCCGATGACTCGACGGGCAGCTTCC------GGGAAACCAAAGCTTTTGGGTTCCGGGGGAAGTATGGTTGCAAAGCTGAAACTTAAAGGAATTGACGGAAGGGCACCACCAGGAGTGGAGCCTGCGGCTTAATTTGACTCAACACGGGAAACCTCACCAGGCCCGGACACCGGAAGGATTGACAGATTGAGAGCTCTTTCTTGATTCGGTGGGTGGTGGTGCATGGCCGTTCTTAGTTGGTGGAGCGATTTGTCTGGTTAATTCCGATAACGAACGAGACTCTAGCCTGCTAACTAGGCGT--A-TT--TTGACATCC-TAAAGGCCCGCCGGCTCGGGG---TTCG---CCTC-TT-G-TCGCGCGCGGTTTTTACTGTCAGCGTACAAACATTTCTTCTTAGAGGGACAGGCGGCTTCTAGCCGCACGAGATTGAGCAATAACAGGTCTGTGATGCCCTTAGATGTTCTGGGCCGCACGCGCGCTACACTGAAGGAATCAGCGTGTCCTCCCTGGCCGAGTGGCCCGGGTAACCCGCTGAACCTCCTTCGTGCTAGGGATTGGGGCTTGCAATTGTTCCCCATGAACGAGGAAT-TCCCAGTAAG-CGCGAGTCATAAGCTCGCGTTGATTACGTCCCTGCCCTTTGTACACACCGCCCGTCGCTACTACCGATTGAATGATTTAGTGAGGTCTTCGGACCGACGCG-CGA-TGGCGTTTCGGCGTCG-TCGATGTGTCTGGGAAGATGACCAAACTTGATCATTTAGAGGAAGTAAAAGTCGTAACAAGCCTGAGAAACCCGAAAGGTCGAAGGGAGAAATTCATTCGCGTTTCGTAGTCGGCGTGA-GACGTTCGTGTGACGGAAAACGCGTT-TTTCGCACCTTTC-GTT-TTT--CGCC-G-ATAACGAACGCGTGCACTTTTCTCCTGGTAGGACGTCGCGATCCGTTGGG-TGTCGGTCTAAGGCTTGCGG-TG-GAGCCCGGATGT------A-CG-TTCGG-ACCCGCTCGTCGGCTGACTCGCT-CGACGGTAT-TC-GAAA-GGTTTAAGGCCGCTCGAGCGTTCGGCTCGTAGCAAGCACG-TTAGAGTCGGCGATCGG-AC-CTAGTG-CCGGTTCTG-ACC-ACT-GA-CG-GCTGTTGGCTG-CGATGTTTCGAACCCTTCAACCGATCTGCGACGCTATAGCTTTGGGTACTTTCAGGACCCGTCTTGAAACACGGACCAAGGAGTCTAGCATGTGCGCGAGTCATTGGGA-ATCATTAAACCTAAAGGCGCAATGAAAGTAAAGGTCCGCCTC--GTGCGGACTGTGGGAAGACGAGCGGTCACCCTTAAGTGGCCGTTCCGCACTCCCGGGGCGTCTCATTCTCATCGCGAGAAGAGGCGCACCATGAGCGTACACGCTGGGACCCGAAAGATGGTGAACTATGCCTG?????????????????????????????????????-????????????????????????????????????????????????????????????????????????????????????????????????????????????????????????????????????????????????????????????????????????????????????????????????????????????????????TTGGAGCTCCTGATATAGCATTTCCACGTCTTAATAATATAAGATTCTGATTACTACCTCCTTCCTTAACTCTTCTATTAATAAGATCAATTATTGATAAAGGAGCAGGAACAGGATGAACCGTTTATCCACCCCTTTCAGCTAATATTGCTCATGAGGGGCCATCAATTGATTTAGCAATTTTTAGACTACATATAGCAGGAGTATCCTCAATCTTAGGAGCAATTAATTTTATTTCAACAATTTTTAATATACGGCCTAAGGGAATAACCTTAGACCGAATACCTTTATTTGTATGATCAGTAAAAATCACAGCTATTCTTCTTCTGCTATCTTTACCAGTTTTAGCAGGAGCTATTACTATACTTCTTACTGATCGTAACATTAATACTTCCTTCTTTGATCCTGCGGGAGGGGGGGATCCAATCTTATACCAACATCTATTT

Eudiagogus_rosenschoeldi               ??????????????????????TCATATGCTTGTCTCAAAGATTAAGCCATGCATGTCTCAGTACNAGCCAANTTAAGGTGAAACCGCGAAAGGCTCATTAAATCAGTTATGGTTCCTTAGATCGTACCCACAATTACTTGGATAACTGTGGTAATTCTAGAGCTAATACATGCAAACAGAGCTCCGACCGGAGACGGAAGGAGTGCTTTTATTAGATCAAAACCAATCGGTGGCGATCGT--CATCGTACA-----ACTTGGTGACTCTGAATAACTTTACGCTGATCGCACGGTC-TCGCACCGGCGACGCATCTTTCAAATGTCTGCCTTATCAACTGTCGATGGTAGGTTCTGCGCCTACCATGGTTGTAACGGGTAACGGGGAATCAGGGTTCGATTCCGGAGAGGGAGCCTGAGAAACGGCTACCACATCCAAGGAAGGCAGCAGGCGCGCAAATTACCCACTCCCGGCACGGGGAGGTAGTGACGAAAAATAACGATACGGGACTCATCCGAGGCCCCGTAATCGGAATGAGTACANTCTAAACCCTTNANNGAGGATCAATNGGGGGGCAAGTCTGNTGCCAGNAGCCGCGGTAATTCCAGCTCCAATAGCGTATATTAAAGTTGTTGCGGTTAAAAAGCTCGTAGTCGAATTTGTGTCTCGAGCCGCTGGTTCATCGT-CCGGGGTGTTAACTGGCGAGT----CACGAGACGTCCTGCCGGTGGGCTGCTCGGGCG--GCCCAA-CT---CAATCCTGCCGCGGTGCTCTTCATTGAGTGTCGAGGTGGNCCGGCACGTTTACTTTGAACAAATTAGAGTGCTTAAAGCAGGCTAAAACTTCGCCTGAATACTGTGTNCATGGAATAATGGAATAGGACCTCGGTTCTATTTTGTTGGTTTTCGGAACCCCGAGGTAATGATTAATAGGAACGGATGGGGGCATTCGTATTNCGACGTTAGAGGTGNANNTCTTGGATCNTCGCCAGNCGGNCAGGAGCGNNANCATTTTCCCNAAACNCTTTCATTGATCAAGAACGAAAGTTAGAGGTTCGAAGGCGATCAGATACCGCCCTAGTTCTAACCATAAACGATGCCAGCTAGCGATCCGTCGACGTTCCTCCGATGACTCGACGGGCAGCTTCC------GGGAAACCAAAGCTTTTGGGTTCCGGGGGAAGTATGGTTGCAAAGCTGAAACTTAAAGGAATTGACGGAAGGGCACCACCAGGAGTGGAGCCTGCGGCTTAATTTGACTCAACACGGGAAACCTCACCAGGCCCGGACACCGGAAGGATTGACACATTGAGAGCTCTTTCTTGATTCGGTGGGTGGTGGTGCATGGCCGTTCTTATTTGGTGGAGCGATTTGTCTGGTTAATTCCGATAACGAACGAGACTCTAGCCTGCTAACTAGGCGT--A-TT--TTGACATCC-TAAAGGCCCGCCGGCTCGGGG---TTCG---CCTC-TT-G-TCGCGCGCGGTTTTTACTGTCNGCGTACAAACAATTCTTCTTAGAGGGACAGGCGGCTTCTAGCCGCACGAGATTGAGCAATAACAGGTCTGTGATGCCCTTAGATGTTNTGGGCCGCACGCGCGCTACACTGAAGGAATCAGNGTGTCCTCCCTGGCCGAGTGGCCCGGGTAACCCGCTGAACCTCCTTCGTGCTAGGGATTGGGGCTTGCAATTGTTCCCCATGAACGAGGAAT-TCCCAGTAAG-CGCGAGTCATAAGCTCGCGTTGATTACGTNCCTGCCCNTTGTACACACCGCCCGTCGCTACTACCGATTGAATGATTTAGTGAGGTCTTCGGACCGACGCG-CGA-TGGCGTTTCGGCGTCG-TCGANGTGTCTGGGAAGATGACCAAACNTGATCATTTAGAGGAA?????????????????????????????????????????????????????????????????????????????????????????????????????????????????????????????????????????????????????????????????????????????????????????????????????????????????????????????????????????????????????????????????????????????????????????????????????????????????????????????????????????????????????????????????????????????????????????????????????????????????????????????????????????????????????????????????????????????????????????????????????????????????????????????????????????????????????????????????????????????????????????????????????????????????????????????????????????????????????????????????????????????????????????????????????????????????????????????????????-AACTTTATATTTTATTTTTGGAGCATGAGCTGGAATAGTGGGTACATCTCTAAGAATACTAATTCGTACAGAATTAGGAAATCCAGGGTCATTAATTGGAGACGACCAAATTTATAATGTAATTGTAACTGCACATGCTTTCATTATAATTTTTTTTATAGTGATACCAATAATAATTGGGGGATTTGGAAACTGATTAGTTCCTCTCATACTAGGAGCACCTGATATAGCATTCCCTCGTTTAAATAATATAAGATTTTGACTTTTACCACCTTCTCTTACTTTACTTTTAATAAGAAGAATTATTGACAAAGGAGCTGGTACAGGATGAACAGTTTACCCACCACTTAGAGCTAATGTTGCCCATGAAGGGCCTTCTGTAGACTTAGCAATTTTTAGACTTCATATAGCTGGTGTCTCATCAATTCTAGGGGCAATCAATTTTATTTCTACAGTAATAAATATACGACCAAAAGGTATAGTACTAGACCGAATACCTCTTTTTGTTTGAGCCGTTAAAATTACAGCTATTCTTCTTCTTCTTTCCTTACCTGTATTAGCAGGAGCAATCACTATACTATTAACAGACCGAAATATTAATACCTCTTTTTTT?????????????????????????????????????????????
Eudiagogus_maryae_[BBCCA1399-12]       ??????????????????????????????????????????????????????????????????????????????????????????????????????????????????????????????????????????????????????????????????????????????????????????????????????????????????????????????????????????????????????????????????????????????????????????????????????????????????????????????????????????????????????????????????????????????????????????????????????????????????????????????????????????????????????????????????????????????????????????????????????????????????????????????????????????????????????????????????????????????????????????????????????????????????????????????????????????????????????????????????????????????????????????????????????????????????????????????????????????????????????????????????????????????????????????????????????????????????????????????????????????????????????????????????????????????????????????????????????????????????????????????????????????????????????????????????????????????????????????????????????????????????????????????????????????????????????????????????????????????????????????????????????????????????????????????????????????????????????????????????????????????????????????????????????????????????????????????????????????????????????????????????????????????????????????????????????????????????????????????????????????????????????????????????????????????????????????????????????????????????????????????????????????????????????????????????????????????????????????????????????????????????????????????????????????????????????????????????????????????????????????????????????????????????????????????????????????????????????????????????????????????????????????????????????????????????????????????????????????????????????????????????????????????????????????????????????????????????????????????????????????????????????????????????????????????????????????????????????????????????????????????????????????????????????????????????????????????????????????????????????????????????????????????????????????????????????????????????????????????????????????????????????????????????????????????????????????????????????????????????????????????????????????????????????????????????????????????????????????????????????????????????????????????????????????????????????????????????????????????????????????????????????????????????????????????????????????????????????????????????????????????????????????????????????????????????????????????????????????????????????????????????????????????????????????????????????????????????????????????????????????????????????????????????????????????????????????????????????????????????????????????????????????????????????????????????????-CACATTATATTTTATTTTTGGGGCATGAGCCGGAATAGTGGGAACATCCCTAAGAATACTAATTCGTACAGAATTAGGAAACCCTGGATCTCTAATTGGAGACGACCAAATTTATAACGTAATTGTAACAGCACATGCTTTTATTATAATTTTCTTTATAGTTATACCAATAATAATCGGGGGATTCGGAAATTGATTAGTCCCCCTCATACTAGGAGCACCTGACATAGCATTCCCACGATTAAATAATATAAGATTCTGGCTTCTTCCACCATCATTAACTCTTCTTCTAATAAGAAGAATCATTGACAAAGGTGCAGGGACAGGTTGAACTGTTTACCCACCCTTATCAGCTAATGTGGCACATGAAGGACCTTCTGTAGACTTGGCTATTTTCAGACTCCATATAGCTGGTATTTCCTCAATTTTAGGGGCCATTAATTTTATCTCTACAGTTATAAATATGCGACCTAAGGGTATAACCCTTGACCGTATACCACTTTTTGTATGAGCAGTTAAAATTACTGCTATTCTCCTTCTTCTATCCTTACCTGTATTAGCAGGAGCTATCACTATGCTACTAACAGACCGTAATATCAACACTTCCTTCTTTGACCCCGCAGGAGGAGGTGATCCTATCTTATACCAACACTTATTT 
Eudiagogus_pulcher_[BBCCA1396-12]      ??????????????????????????????????????????????????????????????????????????????????????????????????????????????????????????????????????????????????????????????????????????????????????????????????????????????????????????????????????????????????????????????????????????????????????????????????????????????????????????????????????????????????????????????????????????????????????????????????????????????????????????????????????????????????????????????????????????????????????????????????????????????????????????????????????????????????????????????????????????????????????????????????????????????????????????????????????????????????????????????????????????????????????????????????????????????????????????????????????????????????????????????????????????????????????????????????????????????????????????????????????????????????????????????????????????????????????????????????????????????????????????????????????????????????????????????????????????????????????????????????????????????????????????????????????????????????????????????????????????????????????????????????????????????????????????????????????????????????????????????????????????????????????????????????????????????????????????????????????????????????????????????????????????????????????????????????????????????????????????????????????????????????????????????????????????????????????????????????????????????????????????????????????????????????????????????????????????????????????????????????????????????????????????????????????????????????????????????????????????????????????????????????????????????????????????????????????????????????????????????????????????????????????????????????????????????????????????????????????????????????????????????????????????????????????????????????????????????????????????????????????????????????????????????????????????????????????????????????????????????????????????????????????????????????????????????????????????????????????????????????????????????????????????????????????????????????????????????????????????????????????????????????????????????????????????????????????????????????????????????????????????????????????????????????????????????????????????????????????????????????????????????????????????????????????????????????????????????????????????????????????????????????????????????????????????????????????????????????????????????????????????????????????????????????????????????????????????????????????????????????????????????????????????????????????????????????????????????????????????????????????????????????????????????????????????????????????????????????????????????????????????????????????????????????????????????????????-AACATTATATTTTATTTTCGGTGCATGGGCAGGAATAGTGGGGACATCCTTAAGAATATTAATTCGGACAGAACTGGGTAATCCAGGATCATTAATTGGAGATGATCAAATTTATAACGTAATTGTAACAGCTCATGCTTTTATTATAATTTTCTTTATAGTTATACCTATAATAATCGGAGGATTCGGAAATTGACTAGTACCCCTAATACTAGGCGCACCTGATATAGCATTCCCACGATTAAACAATATAAGATTTTGACTTCTTCCACCTTCATTAACTCTATTATTAATAAGAAGAATTATTGACAAAGGAGCAGGTACAGGATGAACTGTATATCCCCCATTATCAGCTAATGTAGCTCATGAAGGCCCCTCTGTAGACTTAGCCATTTTTAGTCTTCATATAGCAGGTATTTCCTCAATTCTGGGTGCCATCAATTTTATCTCAACAGTTATAAATATACGACCTAAGGGAATAACCCTTGACCGTATACCACTTTTTGTATGAGCAGTAAAAATTACAGCTATTTTACTTCTTCTTTCTCTTCCTGTATTAGCAGGTGCTATCACTATACTATTAACAGACCGTAATATTAATACCTCTTTCTTTGACCCTGCAGGGGGAGGAGACCCTATTTTATACCAACATCTCTTT

Promecops_claviger_MLP1011.11          ????????????????????AGTCATATGCTTNTCTCAAAGATTAAGCCATGCATGTCTCAGTACAAGCCAAATTAAGGGGGAACCGCGAAAGGCTCATTAAATCAGTTATGGTTCCTTAGATCGTACCCACAATTACTTGGATAACTGTGGTAATTCTAGAGCTAATACATGCAAATAGAGCTCCGACCGGAGACGGAAGGAGTGCTTTTATTAGATCAAAACCAATCGGTGGCGGTCGT--CATCGTACA-----ACTTGGTGACTCTGAATAACTTTACGCTGATCGCACGGTC-TCGCACCGGCGACGCATCTTTCAAATGTCTGCCTTATCAACTGTCGATGGTAGGTTCTGCGCCTACCATGGTTGTAACGGGTAACGGGGAATCAGGGTTCGATTCCGGAGAGGGAGCCTGAGAAACGGCTACCACATCCAAGGAAGGCAGCAGGCGCGCAAATTACCCACTCCCGGCACGGGGAGGTAGTGACGAAAAATAACGATACGGGACTCATCCGAGGCCCCGTAATCGGAATGAGTACACTCTAAACCCTTTAACGAGGATCAATTGGAGGGCAAGTCTGGTGCCAGCAGCCGCGGTAATTCCAGCTCCAATAGCGTATATTAAAGTTGTTGCGGTTAAAAAGCTCGTAGTCGAATTTGTGTCTCGTGCCGCTGGTTCATCGT-CCGCGGTGTTAACTGGCGAGT----CGCGAGACGTCCTGCCGGTGGGCTGCTCGGGCG--GCCCAA-CT---CAATCCTGCCGCGGTGCTCTTCATTGAGTGTCGAGGTGGGCCGGCACGTTTACTTTGAACAAATTAGAGTGCTTAAAGCAGGCTAAAACTTCGCCTGAATACTGTGTGCATGGAATAATGGAATAGGACCTCGGTTCTATTTTGTTGGTTTTCGGAACCCCGAGGTAATGATTAATAGGAACGGATGGGGGCATTCGTATTGCGACGTTAGAGGTGAAATTCTTGGATCGTCGCAAGACGGACAGAAGCGAAAGCATTTGCCAAAAACGCTTTCATTGATCAAGAACGAAAGTTAGAGGTTCGAAGGCGATCAGATACCGCCCTAGTTCTAACCATAAACGATGCCAGCTAGCGATCCGTCGACGTTCCTCCGATGACTCGACGGGCAGCTTCC------GGGAAACCAAAGCTTTTGGGTTCCGGGGGAAGTATGGTTGCAAAGCTGAAACTTAAAGGAATTGACGGAAGGGCACCACCAGGAGTGGAGCCTGCGGCTTAATTTGACTCAACACGGGAAACCTCACCAGGCCCGGACACCGGAAGGATTGACAGATTGAGAGCTCTTTCTTGATTCGGTGGGTGGTGGTGCATGGCCGTTCTTAGTTGGTGGAGCGATTTGTCTGGTTAATTCCGATAACGAACGAGACTCTAGCCTGCTAACTTGGGGT--TTTT--TNGACATCC-TAANGNCCNGCCGGCTCGGGG---TTCG---CCTC-TT-G-TCGCGCGCGGTTTTTACTGTCGGCGTACAAACAATTCTTCTTAGAGGGACAGGCGGCTTCTAGCCGCACGAGATTGAGCAATAACAGGTCTGTGATGCCCTTAGATGTTCTGGGCCGCACGCGCGCTACACTGAAGGAATCAGCGTGTCCTCCCTGGCCGATGGGCCCGGGTAACCCGCTGAACCTCCTTCGTGCTAGGGATTGGGGCTTGCAATTGTTCCCCATGAACGAGGAAT-???????????????????????????????????????????????????????????????????????????????????????????????????????????????????????????????????????????????????????????????????????????????????????????????????????????????????????????????????????????????????????????????????????????????????????????????????????????????????????????????????????????????????????????????????????????????????????????????????????????????????????????????????????????????????????????????????????????????????????????????????????????????????????????????????????????????????????????????????????????????????????????????????????????????????????????????????????????????????????????????????????????????????????????????????????????????????????????????????????????????????????????????????????????????????????????????????????????????????????????????????????????????????????????????????????????????????????????????????????????????????????-AACTTTATATTTCATTTTTGGAGCATGATCAGGCATGGTAGGGACCAGATTAAGAGTCCTAATTCGAACCGAATTAGGCAATCCCGGATCACTAATTGGAGATGACCAAATTTATAATGTAATTGTTACAGCCCATGCTTTTATTATAATTTTCTTTATAGTTATACCAATAATAATTGGGGGATTTGGAAATTGGCTAGTACCCCTAATACTAGGGGCCCCTGATATAGCATTCCCTCGTCTCAACAATATAAGATTCTGGCTATTACCCCCATCTCTAACACTTTTATTAATAAGAAGAATTATTGATAAAGGGGCGGGAACTGGTTGAACAGTTTATCCCCCATTATCTGCTAATGTTGCTCATGAAGGCCCCTCTATTGATTTAGCAATTTTTAGTCTGCATATAGCAGGAGTTTCTTCAATCTTAGGTGCAATTAATTTTATTTCTACTGTAATAAATATACGCCCAAAAGGAATAACAATAGATCGCATACCTTTATTTGTCTGGGCTGTAAAAATCACAGCAATTTTGCTATTATTATCTTTACCAGTATTAGCAGGAGCTATCACTATACTCTTAACAGATCGAAATATCAATACATCATTTTTTGACCCGGCGGGAGGAGGGGACCCTATTTTATACCAACACTTATTT
Promecops_sp_GMARP968.14[OM609769] 	   ??????????????????????????????????????????????????????????????????????????????????????????????????????????????????????????????????????????????????????????????????????????????????????????????????????????????????????????????????????????????????????????????????????????????????????????????????????????????????????????????????????????????????????????????????????????????????????????????????????????????????????????????????????????????????????????????????????????????????????????????????????????????????????????????????????????????????????????????????????????????????????????????????????????????????????????????????????????????????????????????????????????????????????????????????????????????????????????????????????????????????????????????????????????????????????????????????????????????????????????????????????????????????????????????????????????????????????????????????????????????????????????????????????????????????????????????????????????????????????????????????????????????????????????????????????????????????????????????????????????????????????????????????????????????????????????????????????????????????????????????????????????????????????????????????????????????????????????????????????????????????????????????????????????????????????????????????????????????????????????????????????????????????????????????????????????????????????????????????????????????????????????????????????????????????????????????????????????????????????????????????????????????????????????????????????????????????????????????????????????????????????????????????????????????????????????????????????????????????????????????????????????????????????????????????????????????????????????????????????????????????????????????????????????????????????????????????????????????????????????????????????????????????????????????????????????????????????????????????????????????????????????????????????????????????????????????????????????????????????????????????????????????????????????????????????????????????????????????????????????????????????????????????????????????????????????????????????????????????????????????????????????????????????????????????????????????????????????????????????????????????????????????????????????????????????????????????????????????????????????????????????????????????????????????????????????????????????????????????????????????????????????????????????????????????????????????????????????????????????????????????????????????????????????????????????????????????????????????????????????????????????????????????????????????????????????????????????????????????????????????????????????????????????????????????????????????????????-AACCTTATATTTCATTTTTGGAGCATGGTCAGGAATAGTCGGAACTAGATTAAGAGTTTTAATTCGAACTGAATTAGGAAACCCCGGATCACTAATTGGTGATGACCAAATCTATAACGTAATTGTCACAGCCCATGCTTTTATTATAATCTTTTTTATAGTTATACCAATAATAATTGGGGGGTTTGGAAACTGATTAGTACCTTTAATACTAGGAGCCCCTGATATAGCATTTCCACGCCTTAACAATATAAGATTCTGATTATTACCTCCATCTCTAACACTTTTATTAATAAGAAGAATTATTGACAAAGGCGCAGGTACCGGCTGAACAGTTTATCCCCCATTATCTGCTAATGTTGCCCATGAAGGCCCCTCTATTGACTTAGCTATTTTTAGACTTCATATAGCAGGAGTTTCTTCAATTTTAGGGGCAATTAATTTTATTTCTACTGTAATAAATATACGCCCAAAAGGAATAACAATAGACCGTATACCTTTATTTGTCTGAGCTGTAAAAATTACAGCAATTTTATTATTGCTATCTTTACCGGTATTAGCAGGGGCTATCACTATACTTTTAACAGATCGAAATATTAACACATCATTTTTTGACCCAGCAGGAGGAGGAGACCCTATTTTATACCAGCACTTATTT

Colecerus_dispar_[CNCCF019-12] 	       ??????????????????????????????????????????????????????????????????????????????????????????????????????????????????????????????????????????????????????????????????????????????????????????????????????????????????????????????????????????????????????????????????????????????????????????????????????????????????????????????????????????????????????????????????????????????????????????????????????????????????????????????????????????????????????????????????????????????????????????????????????????????????????????????????????????????????????????????????????????????????????????????????????????????????????????????????????????????????????????????????????????????????????????????????????????????????????????????????????????????????????????????????????????????????????????????????????????????????????????????????????????????????????????????????????????????????????????????????????????????????????????????????????????????????????????????????????????????????????????????????????????????????????????????????????????????????????????????????????????????????????????????????????????????????????????????????????????????????????????????????????????????????????????????????????????????????????????????????????????????????????????????????????????????????????????????????????????????????????????????????????????????????????????????????????????????????????????????????????????????????????????????????????????????????????????????????????????????????????????????????????????????????????????????????????????????????????????????????????????????????????????????????????????????????????????????????????????????????????????????????????????????????????????????????????????????????????????????????????????????????????????????????????????????????????????????????????????????????????????????????????????????????????????????????????????????????????????????????????????????????????????????????????????????????????????????????????????????????????????????????????????????????????????????????????????????????????????????????????????????????????????????????????????????????????????????????????????????????????????????????????????????????????????????????????????????????????????????????????????????????????????????????????????????????????????????????????????????????????????????????????????????????????????????????????????????????????????????????????????????????????????????????????????????????????????????????????????????????????????????????????????????????????????????????????????????????????????????????????????????????????????????????????????????????????????????????????????????????????????????????????????????????????????????????????????????????????-TACTTTATATTTTATTTTTGGGGCATGAGCAGGTATAGTGGGGACATCCCTAAGAGTTTTAATTCGAACAGAGTTAGGAAACCCAGGATCATTAATTGGTGATGATCAAATTTATAATGTAATTGTCACAGCTCATGCTTTTATTATAATTTTCTTTATAGTAATACCTATAATAATTGGGGGATTTGGAAATTGATTAGTTCCTTTAATACTAGGAGCACCTGATATAGCTTTCCCTCGTCTTAACAATATAAGATTCTGACTATTACCACCATCCCTTACTTTACTTTTAATAAGAAGAATTATTGATAAAGGAGCAGGAACTGGTTGAACAGTTTATCCACCTCTCTCAGCTAATGTAGCACATGAGGGCCCATCAATTGATTTAGCTATTTTTAGATTACATATAGCTGGTGTATCTTCAATTTTAGGTGCAATCAATTTTATTTCAACTGTCTTTAATATACGGCCTGAAGGAATAAAATTAGATCGAATACCGTTATTTGTTTGATCTGTAAAAATTACAGCAATTTTACTTTTAATTTCCCTTCCTGTTCTAGCTGGAGCTATTACTATGTTACTAACAGACCGAAATATTAATACTTCATTTTTTGATCCTGCTGGAGGAGGAGACCCAATCTTATACCAACATTTATTT

Eucoleocerus_fuscovarius_[SICOA803-18] ??????????????????????????????????????????????????????????????????????????????????????????????????????????????????????????????????????????????????????????????????????????????????????????????????????????????????????????????????????????????????????????????????????????????????????????????????????????????????????????????????????????????????????????????????????????????????????????????????????????????????????????????????????????????????????????????????????????????????????????????????????????????????????????????????????????????????????????????????????????????????????????????????????????????????????????????????????????????????????????????????????????????????????????????????????????????????????????????????????????????????????????????????????????????????????????????????????????????????????????????????????????????????????????????????????????????????????????????????????????????????????????????????????????????????????????????????????????????????????????????????????????????????????????????????????????????????????????????????????????????????????????????????????????????????????????????????????????????????????????????????????????????????????????????????????????????????????????????????????????????????????????????????????????????????????????????????????????????????????????????????????????????????????????????????????????????????????????????????????????????????????????????????????????????????????????????????????????????????????????????????????????????????????????????????????????????????????????????????????????????????????????????????????????????????????????????????????????????????????????????????????????????????????????????????????????????????????????????????????????????????????????????????????????????????????????????????????????????????????????????????????????????????????????????????????????????????????????????????????????????????????????????????????????????????????????????????????????????????????????????????????????????????????????????????????????????????????????????????????????????????????????????????????????????????????????????????????????????????????????????????????????????????????????????????????????????????????????????????????????????????????????????????????????????????????????????????????????????????????????????????????????????????????????????????????????????????????????????????????????????????????????????????????????????????????????????????????????????????????????????????????????????????????????????????????????????????????????????????????????????????????????????????????????????????????????????????????????????????????????????????????????????????????????????????????????????????????-AACTTTATATTTTATTTTTGGGGCATGAGCTGGTATAGTCGGCACATCCCTCAGAGTACTGATTCGAACAGAATTAGGGAACCCAGGATCACTAATTGGTAATGATCAAATTTATAATGTAATTGTAACAGCTCATGCATTCATTATAATTTTTTTTATAGTTATACCAATAATAATTGGGGGATTTGGAAACTGATTAGTCCCATTAATACTAGGAGCCCCAGATATAGCTTTCCCCCGTCTTAACAATATAAGATTTTGATTACTACCACCATCATTAACCTTACTTCTTATGAGAAGAATAATTGATAACGGAGCTGGAACTNNNNNNNNNNNNNNNNNNNNNNNNNNNNNNNNNNNNNNNNNNNNNNNNNNNNNNNNNNNNNNNNNNNNNNNNNNNNNNNNNNNNNNNNNTGTCTCTTCAATCTTAGGGGCAATTAACTTTATTTCTACAGTATCCAATATACGCCCAAAGGGCATAACCCTAGACCGAATACCCTTATTTGTGTGGGCAGTAGAAATTACTGCTATTTTACTCCTCCTATCTCTA????????????????????????????????????????????????????????????????????????????????????????????????????????????

Aracanthus_sp_[SICOA797-18]            ??????????????????????????????????????????????????????????????????????????????????????????????????????????????????????????????????????????????????????????????????????????????????????????????????????????????????????????????????????????????????????????????????????????????????????????????????????????????????????????????????????????????????????????????????????????????????????????????????????????????????????????????????????????????????????????????????????????????????????????????????????????????????????????????????????????????????????????????????????????????????????????????????????????????????????????????????????????????????????????????????????????????????????????????????????????????????????????????????????????????????????????????????????????????????????????????????????????????????????????????????????????????????????????????????????????????????????????????????????????????????????????????????????????????????????????????????????????????????????????????????????????????????????????????????????????????????????????????????????????????????????????????????????????????????????????????????????????????????????????????????????????????????????????????????????????????????????????????????????????????????????????????????????????????????????????????????????????????????????????????????????????????????????????????????????????????????????????????????????????????????????????????????????????????????????????????????????????????????????????????????????????????????????????????????????????????????????????????????????????????????????????????????????????????????????????????????????????????????????????????????????????????????????????????????????????????????????????????????????????????????????????????????????????????????????????????????????????????????????????????????????????????????????????????????????????????????????????????????????????????????????????????????????????????????????????????????????????????????????????????????????????????????????????????????????????????????????????????????????????????????????????????????????????????????????????????????????????????????????????????????????????????????????????????????????????????????????????????????????????????????????????????????????????????????????????????????????????????????????????????????????????????????????????????????????????????????????????????????????????????????????????????????????????????????????????????????????????????????????????????????????????????????????????????????????????????????????????????????????????????????????????????????????????????????????????????????????????????????????????????????????????????????????????????????????????????????????-AACTTTATATTTCATTTTTGGAGCCTGATCAGGAATAGTAGGAACATCTCTTAGAATTCTAATTCGAACAGAATTAGGAANTCCAGGATCTTTAATTGGAGACGACCAAATTTATAATGTAATNGTTACAGCCCATGCATTTATT?????????????????????????????????????????????????????????????????????????????????????????????????????????????????????????????????????????????????????????????????????????????????????????????????????????????????????????????????????????????????????????????????????????????????????????????????????????????????????????????????????????????????????????????????????????????????????????????????????????????????????????????????????????????????????????????????????????????????????????????????????????????????????????????????

Chileudius_varians_[SICOA798-18]       ??????????????????????????????????????????????????????????????????????????????????????????????????????????????????????????????????????????????????????????????????????????????????????????????????????????????????????????????????????????????????????????????????????????????????????????????????????????????????????????????????????????????????????????????????????????????????????????????????????????????????????????????????????????????????????????????????????????????????????????????????????????????????????????????????????????????????????????????????????????????????????????????????????????????????????????????????????????????????????????????????????????????????????????????????????????????????????????????????????????????????????????????????????????????????????????????????????????????????????????????????????????????????????????????????????????????????????????????????????????????????????????????????????????????????????????????????????????????????????????????????????????????????????????????????????????????????????????????????????????????????????????????????????????????????????????????????????????????????????????????????????????????????????????????????????????????????????????????????????????????????????????????????????????????????????????????????????????????????????????????????????????????????????????????????????????????????????????????????????????????????????????????????????????????????????????????????????????????????????????????????????????????????????????????????????????????????????????????????????????????????????????????????????????????????????????????????????????????????????????????????????????????????????????????????????????????????????????????????????????????????????????????????????????????????????????????????????????????????????????????????????????????????????????????????????????????????????????????????????????????????????????????????????????????????????????????????????????????????????????????????????????????????????????????????????????????????????????????????????????????????????????????????????????????????????????????????????????????????????????????????????????????????????????????????????????????????????????????????????????????????????????????????????????????????????????????????????????????????????????????????????????????????????????????????????????????????????????????????????????????????????????????????????????????????????????????????????????????????????????????????????????????????????????????????????????????????????????????????????????????????????????????????????????????????????????????????????????????????????????????????????????????????????????????????????????????????????-AACTTTATATTTTATTTTTGGAGCATGGTCAGGAATAGTAGGAACTTCATTAAGAATACTAATTCGATCAGAACTTGGAACTCCTGGATCCTTAATTGGAGATGACCAAATTTATAACGTTATTGTTACAGCTCATGCTTTTATTATAATTTTTTTTATAGTTATACCTATTTTAATTGGTGGTTTTGGAAACTGATTAGTACCACTTATATTAGGAGCTCCTGACATAGCCTTTCCTCGAATAAATAATATAAGATTCTGGTTGCTTCCCCCCTCCTTAACCTTACTATTAATAAGAAGAATTGTAGAAAATGGTGCAGGTACCNNNNNNNNNNNNNNNNNNNNNNNNNNNNNNNNNNNNNNNNNNNNNNNNNNNNNNNNNNNNNNNNNNNNNNNNNNNNNNNNNNNNNNNNNNNNNNNNNNNNNNNNNNNNNNNNNNNNNNNNNNNNNNNNNNNNNNNNNNNNNNNNNNNNNNNNNNNNNNNNNNNNNNNNNNNNNNNNNNNNNNNNNNNNNNNNNNNNNNNNCGCTGTATTATTATTATTATCATTGCCTGTTCTAGCCGGAGGTATTACAATGGTTTTAACAGACAGAAACTTTAATACTTCCTTTTTTGAAGTAGCAGGAGGTGGTGATCCTATACTTTACCAACATCTTTTC


	;
End;
begin assumptions; 

taxset with_18S = 1-4 6-10 13;
taxset with_28S = 1-4 6-9;

charset 3rdposCoi = 2616-3273\3;
charset 18S = 1-1922;
charset 28S = 1923-2615;
charset COIsector5 = 2616-3273;

End;
